# Supplementary material for: Proscillaridin A Sensitizes Human Colon Cancer Cells to TRAIL-Induced Cell Death
Source: Int J Mol Sci. 2022 Jun 23;23(13):6973. doi: 10.3390/ijms23136973 (PMC9266755; doi:10.3390/ijms23136973)
Supplement: Supplementary file 1 [file ijms-23-06973-s001.zip]

Archive with 1 entries (1 files):
- ijms-1772019-supplementary.pdf
